# Supplementary material for: Differential Expression of Genes Involved in Metabolism and Immune Response in Diffuse and Intestinal Gastric Cancers, a Pilot Ptudy
Source: Biomedicines. 2022 Jan 23;10(2):240. doi: 10.3390/biomedicines10020240 (PMC8869420; doi:10.3390/biomedicines10020240)
Supplement: Supplementary file 1 [file biomedicines-10-00240-s001.zip]

Archive with 1 entries (1 files):
- biomedicines-1531683-supplementary.pdf
